# Supplementary material for: Extended ensemble simulations of a SARS-CoV-2 nsp1–5’-UTR complex
Source: PLoS Comput Biol. 2022 Jan 19;18(1):e1009804. doi: 10.1371/journal.pcbi.1009804 (PMC8803185; doi:10.1371/journal.pcbi.1009804)
Supplement: S1 File — (ZIP) [file pcbi.1009804.s002.zip]

Archive with 3 entries (3 files):
- ff/cap/cap.frcmod
- ff/cap/cap.prep
- ff/cap1-o-methyl/surgery/a/Ame_sanitized.prep
