# Supplementary material for: Extended ensemble simulations of a SARS-CoV-2 nsp1–5’-UTR complex
Source: PLoS Comput Biol. 2022 Jan 19;18(1):e1009804. doi: 10.1371/journal.pcbi.1009804 (PMC8803185; doi:10.1371/journal.pcbi.1009804)
Supplement: S1 File — (ZIP) [file pcbi.1009804.s002.zip › ff/cap/cap.frcmod]

remark
ANGLE
N*-CP-N*   70.000     108.900   MP2/6-31G*
N*-CB-C    70.000     131.400   MP2/6-31G*
