# Supplementary material for: Extended ensemble simulations of a SARS-CoV-2 nsp1–5’-UTR complex
Source: PLoS Comput Biol. 2022 Jan 19;18(1):e1009804. doi: 10.1371/journal.pcbi.1009804 (PMC8803185; doi:10.1371/journal.pcbi.1009804)
Supplement: S2 File — (ZIP) [file pcbi.1009804.s003.zip]

Archive with 2 entries (2 files):
- patch_gromacs_2016.patch
- readme.txt
