# Supplementary material for: Extended ensemble simulations of a SARS-CoV-2 nsp1–5’-UTR complex
Source: PLoS Comput Biol. 2022 Jan 19;18(1):e1009804. doi: 10.1371/journal.pcbi.1009804 (PMC8803185; doi:10.1371/journal.pcbi.1009804)
Supplement: S2 File — (ZIP) [file pcbi.1009804.s003.zip › readme.txt]

Usage: 
1) Apply patch to gromacs 2016 by the patch command:
patch -p1 < patch_gromacs_2016.patch

2) Compile and install GROMACS as usual. For numerical precision problem I recommend double precision.

3) Run gromacs with MPI and -hrex option, e.g.
mpirun -np 64 gmx_d_mpi mdrun -deffnm rest -multidir repl0 repl1 repl2 repl3 -replex 1000 -hrex
with different topologies (repl[0,1,2,3]/rest.tpr can be different)
Unlike PLUMED HREX, nstlist/dlb override is not necessary
